# Supplementary material for: Combined Analysis of Transcriptomes and Metabolomes Reveals That MeJA-Mediated Flavonoid Biosynthesis Is Crucial for Pigment Deposition in Naturally Colored Green Cotton Fibers
Source: Genes (Basel). 2025 May 19;16(5):599. doi: 10.3390/genes16050599 (PMC12110993; doi:10.3390/genes16050599)
Supplement: Supplementary file 1 [file genes-16-00599-s001.zip]

Archive with 1 entries (1 files):
- genes-3644918-supplementary.pdf
